# Supplementary material for: In Silico Exploration of Metabolically Active Peptides as Potential Therapeutic Agents against Amyotrophic Lateral Sclerosis
Source: Int J Mol Sci. 2023 Mar 18;24(6):5828. doi: 10.3390/ijms24065828 (PMC10058213; doi:10.3390/ijms24065828)
Supplement: Supplementary file 1 [file ijms-24-05828-s001.zip]

Archive with 1 entries (1 files):
- ijms-2223476-supplementary.pdf
